# Supplementary material for: Characteristics of Pica Behavior among Mothers around Lake Victoria, Kenya: A Cross-Sectional Study
Source: Int J Environ Res Public Health. 2019 Jul 14;16(14):2510. doi: 10.3390/ijerph16142510 (PMC6679355; doi:10.3390/ijerph16142510)
Supplement: Supplementary file 1 [file ijerph-16-02510-s001.zip]

Archive with 5 entries (4 files):
- Supplementary File 1.docx
- __MACOSX/
- __MACOSX/._Supplementary File 1.docx
- Supplementary File 2 v2.docx
- __MACOSX/._Supplementary File 2 v2.docx
